# Supplementary material for: Multi-method strategies for provenance determination of coarse-grained igneous rocks: Non-destructive, portable, and quantitative approaches
Source: PLoS One. 2025 Jun 3;20(6):e0324058. doi: 10.1371/journal.pone.0324058 (PMC12132978; doi:10.1371/journal.pone.0324058)
Supplement: S1 Table — (XLSX) [file pone.0324058.s004.xlsx]

## Sheet: S1 Table
S1 Table. Geographic location information (GPS coordinates) of thirteen outcrops.
Site	GPS coordinates
	Latitude	Longitude
HA01	35° 23' 09.2898" N	128° 36' 51.1086" E
HA02	35° 21' 27.1800" N	128° 36' 03.5460" E
HA03	35° 20' 12.5874" N	128° 34' 19.3038" E
HA04	35° 18' 16.8474" N	128° 34' 23.5950" E
HA05	35° 11' 33.9612" N	128° 31' 37.6710" E
HA06	35° 11' 00.5280" N	128° 32' 19.1508" E
HA07	35° 11' 49.4514" N	128° 26' 06.7770" E
HA08	35° 06' 23.7198" N	128° 20' 04.5492" E
HA09	35° 06' 59.0682" N	128° 21' 45.2370" E
HA10	35° 11' 46.7730" N	128° 23' 13.7394" E
HA11	35° 11' 57.2244" N	128° 22' 45.6708" E
HA12	35° 22' 53.4462" N	128° 12' 59.1048" E
HA13	35° 14' 41.4996" N	128° 17' 25.0260" E
