# Supplementary material for: Multi-method strategies for provenance determination of coarse-grained igneous rocks: Non-destructive, portable, and quantitative approaches
Source: PLoS One. 2025 Jun 3;20(6):e0324058. doi: 10.1371/journal.pone.0324058 (PMC12132978; doi:10.1371/journal.pone.0324058)
Supplement: S2 Table — (XLSX) [file pone.0324058.s005.xlsx]

## Sheet: S2 Table
S2 Table. Reference values for major, minor, and several trace elements in twenty-five in-house rock slabs standards.
Sample No	Rock type	MgO	Al2O3	SiO2	P2O5	K2O	CaO	TiO2	MnO	FeO*	V	Cr	Co	Ni	Zn	Rb	Sr	Y	Zr	Nb	Pb
HM240421-06	granite	0.21	13.65	73.09	0.03	5.33	1.35	0.164	0.019	1.24796	9	-	1	-	32	205	266	9.2	153	8.8	39
HM240421-09	granite	0.63	15.24	70.36	0.1	4.35	2.18	0.303	0.035	2.24595	25	-	4	-	57	167	530	8.4	190	10.5	36
HM240421-10	granite	0.67	15.35	70.04	0.1	4.13	2.28	0.321	0.038	2.35195	25	-	5	-	67	162	567	9.2	189	11	36
HM2506-02	granodiorite	0.62	14.28	71.71	0.05	4.45	2.03	0.204	0.04	1.75896	49	20	3	-	30	169	282	11.9	98	12.6	32
HM2506-04	quartz diorite	2.33	17.4	59.79	0.32	3.82	4.43	0.953	0.09	5.12469	168	30	10	-	70	136	807	26.8	287	16.8	25
HM2506-04B	quartz-rich granitoid	0.97	16.54	64.52	0.2	5.25	2.36	0.708	0.086	3.62189	61	6	4	2	72	151	417	30.6	372	19.9	41
HM2506-11	granite	0.2	13.4	73.42	0.04	5.47	1.15	0.171	0.024	1.87	8	11	1	1	19	226	178	17.6	141	12.7	38
HM2506-16A	diorite	6.36	16.79	49.06	0.51	2.81	8.29	1.69	0.177	8.65569	287	95	27	28	81	146	1179	31	239	20.5	27
HM2605-04	granite	0.54	15.04	71.4	0.08	4.5	1.79	0.247	0.032	1.86499	20	34	3	2	38	155	537	10.2	142	8.1	31
HM2605-E	alkali feldspar syenite	5.39	13.9	59.59	0.72	5.69	5.13	0.805	0.101	4.96093	94	244	20	104	66	259	1513	22.6	231	16	51
HM2610-05	granite	0.42	12.85	73.27	0.09	6.11	0.94	0.306	0.051	2.47193	10	-	2	2	56	223	140	48	191	20.5	35
HM2610-06	granite	0.58	14.72	71.58	0.1	4.42	2.03	0.262	0.044	2.17198	30	7	3	3	62	182	520	23.9	165	13	38
HM2610-07H	alkali feldspar granite	0.65	14.97	70.85	0.11	4.18	2.25	0.31	0.037	2.15594	31	8	4	3	51	149	540	9.6	195	8	27
HM2610-08L	quartz-rich granitoid	0.61	14	71.08	0.15	4.7	1.79	0.486	0.046	2.87499	30	12	4	2	61	198	279	29.2	366	19.7	28
HM2610-10B	granite	0.53	14.49	74.35	0.09	2.16	2.34	0.199	0.019	1.23	14	11	3	11	29	90	975	7.7	78	8.7	20
HM2610-11	alkali feldspar syenite	5.47	13.77	58.82	0.74	5.9	4.7	0.817	0.099	5.24291	96	210	21	120	70	236	1343	21.5	394	15.2	52
HM2701-03A	granite	0.14	13.37	74.62	0.03	5.33	1	0.105	0.031	1.25	-	11	2	-	25	283	138	30	90	15.8	53
KC0707-04	alkali feldspar syenite	5.19	13.89	57.23	0.81	5.76	5.51	0.831	0.104	5.48371	105	180	18	99	71	138	1855	25	397	14.6	56
KC0707-05	monzonite	4.52	13.96	59.62	0.73	5.99	4.75	0.769	0.089	4.89272	88	143	16	95	65	168	1715	23	379	18.7	59
KC0726-01	monzodiorite	3.93	14.6	60.55	0.61	5.94	4.56	0.748	0.082	4.70373	89	122	17	79	60	188	1567	22.3	459	20.6	52
KC0726-02	alkali feldspar granite	0.28	13.8	74.79	0.05	5.35	1.19	0.07	0.008	0.746957	7	28	1	6	8	123	1193	3.5	79	2.8	50
KC0726-07	alkali feldspar syenite	3.65	14.69	61.18	0.58	6.03	4.24	0.733	0.083	4.71972	82	105	14	79	66	170	1565	23.3	426	20.3	59
KC0726-11	alkali feldspar granite	0.24	13.25	73.69	0.07	6	1.17	0.214	0.037	1.67796	16	-	1	1	38	280	221	28.8	213	19.2	41
KC0726-14B	alkali feldspar granite	0.22	13.12	73.43	0.06	5.68	1.21	0.19	0.042	1.57093	11	17	1	1	38	297	193	26.2	184	16	42
KC20040318-4	granite	0.9	14.3	71.14	0.07	4.1	2.26	0.349	0.028	2.32152	25.5559	-	4.95644	-	42.668	203.338	344.331	13.7449	197.055	14.2185	40.361
*Total iron content as FeO
