# Supplementary material for: Multi-method strategies for provenance determination of coarse-grained igneous rocks: Non-destructive, portable, and quantitative approaches
Source: PLoS One. 2025 Jun 3;20(6):e0324058. doi: 10.1371/journal.pone.0324058 (PMC12132978; doi:10.1371/journal.pone.0324058)
Supplement: S3 Table — (XLSX) [file pone.0324058.s006.xlsx]

## Sheet: S3 Table
S3 Table. Whole-rock geochemical data of three plutonic rock samples for the validation of empirical calibration models based on portable XRF measurements.
Sample 1: Alkali feldspar syenite							Sample 2: Granite							Sample 3: Alkali feldspar granite
	Measured value†	Calibrated value‡	Actual value§	Absolute error¶	Relative error#			Measured value†	Calibrated value‡	Actual value§	Absolute error¶	Relative error#			Measured value†	Calibrated value‡	Actual value§	Absolute error¶	Relative error#
	––––––––––––––( wt.% )––––––––––––––				––( % )––			––––––––––––––( wt.% )––––––––––––––				––( % )––			––––––––––––––( wt.% )––––––––––––––				––( % )––
MgO	2.62891	4.89896	5.01	-0.111039	-2.21634		MgO	<LOD	-	0.26	-	-		MgO	<LOD	-	0.29	-	-
Al2O3	12.6439	14.6307	13.97	0.660669	4.7292		Al2O3	10.4471	13.3671	13.61	-0.242923	-1.78489		Al2O3	10.9278	13.6436	13.94	-0.296417	-2.12638
SiO2	74.0069	61.7948	59.41	2.38482	4.01418		SiO2	90.4923	73.5703	72.92	0.650347	0.891863		SiO2	90.6553	73.6868	72.92	0.766813	1.05158
P2O5	0.625951	0.792323	0.71	0.0823232	11.5948		P2O5	0.0233511	0.0566094	0.05	0.00660939	13.2188		P2O5	<LOD	-	0.05	-	-
K2O	5.96384	6.02539	6.16	-0.13461	-2.18523		K2O	5.28147	5.47983	5.47	0.00983363	0.179774		K2O	4.88026	5.15907	5.13	0.02907	0.566667
CaO	3.96009	4.67101	4.5	0.17101	3.80022		CaO	1.07358	1.1639	1.1	0.063899	5.809		CaO	1.19327	1.30932	1.34	-0.0306805	-2.28959
TiO2	0.865511	0.730925	0.824	-0.0930746	-11.2955		TiO2	0.282511	0.215611	0.23	-0.0143888	-6.25599		TiO2	0.20054	0.143157	0.184	-0.0408429	-22.1972
MnO	0.10332	0.116145	0.11	0.00614499	5.58636		MnO	0.0306236	0.0363247	0.038	-0.00167529	-4.40866		MnO	0.027034	0.0323833	0.033	-0.000616685	-1.86874
FeO*	4.57166	5.21676	5.08788	0.128878	2.53304		FeO*	1.22003	1.87921	1.79	0.0892065	4.9836		FeO*	0.956036	1.61632	1.52	0.0963206	6.33688
	––––––––––––––( ppm )––––––––––––––				––( % )––			––––––––––––––( ppm )––––––––––––––				––( % )––			––––––––––––––( ppm )––––––––––––––				––( % )––
V	234.3	78.1403	92	-13.8597	-15.0649		V	55.7333	13.9635	14	-0.03654	-0.261		V	42.7667	9.30324	6	3.30324	55.054
Cr	218.667	156.499	190	-33.5008	-17.632		Cr	<LOD	-	8	-	-		Cr	42.8	6.55528	ND	-	-
Co	<LOD	-	18	-	-		Co	36.5	1.1946	2	-0.8054	-40.27		Co	<LOD	-	1	-	-
Ni	104.067	105.905	100	5.90452	5.90452		Ni	<LOD	-	1	-	-		Ni	<LOD	-	1	-	-
Zn	84.4333	80.9351	70	10.9351	15.6216		Zn	23.9667	36.7703	31	5.77025	18.6137		Zn	22.9333	36.0155	32	4.01551	12.5485
Rb	235.133	259.735	247	12.7354	5.15604		Rb	260.5	285.211	282	3.21115	1.13871		Rb	232.733	257.325	257	0.325087	0.126493
Sr	1230.83	1116.1	1084	32.1037	2.96159		Sr	173.5	185.227	177	8.2274	4.64825		Sr	116.5	135.045	121	14.0446	11.6071
Y	13.1	20.05	22.4	-2.35004	-10.4912		Y	20.9333	29.815	29.2	0.614993	2.10614		Y	12	18.6787	17.8	0.8787	4.93652
Zr	338.1	436.906	344	92.9056	27.0074		Zr	160.167	226.998	189	37.9976	20.1046		Zr	103.133	159.715	123	36.7154	29.8499
Nb	14.6	15.6959	17.7	-2.00412	-11.3227		Nb	17	17.271	19.3	-2.029	-10.513		Nb	13.0333	14.6677	15.1	-0.432323	-2.86307
Pb	48.7	46.2009	50	-3.79911	-7.59822		Pb	45.0667	43.4225	49	-5.57752	-11.3827		Pb	36.6	36.948	39	-2.05198	-5.26149
†Elemental content measured under default factory calibration conditions
‡Elemental content corrected using an empirical calibration model applied to measurements taken under default calibration conditions
§Elemental content determined by ICP-MS analysis following digestion of beads produced by fusing powder samples in a nitric acid solution, considered as a true value
¶Absolute error = calibrated value - actual value
#Relative error = 100 × (calibrated value - actual value) / actual value
*Total iron content as FeO
