# Supplementary material for: Multi-method strategies for provenance determination of coarse-grained igneous rocks: Non-destructive, portable, and quantitative approaches
Source: PLoS One. 2025 Jun 3;20(6):e0324058. doi: 10.1371/journal.pone.0324058 (PMC12132978; doi:10.1371/journal.pone.0324058)
Supplement: S4 Table — (XLSX) [file pone.0324058.s007.xlsx]

## Sheet: S4 Table
S4 Table. Magnetic susceptibility data for the sculpture's stone and the rocks corresponding to each outcrop at the sampling site.
Site	n*	1	2	3	4	5	6	7	8	9	10	Average	SD
Sculpture	42	20.2	21	22.1	20.4	19.1	20.7	18.7	21.2	22.1	24.1	21.1881	1.84006
		24.1	18.1	24.9	22.7	20.1	18.9	22.9	20	23.6	24.3
		24.3	20.9	24	19.1	19.1	19.5	21.1	21.6	22.2	19.2
		18.8	20.6	20.8	19.9	20.8	23.6	20.5	20.9	21.1	21.2
		23	18.5
HA01	10	0.497	0.649	0.143	0.113	0.222	0.199	0.367	0.498	0.249	0.417	0.3354	0.168512
HA02	10	15	14.2	14.6	11.4	11	6.12	6.04	11.6	10.2	16	11.616	3.31634
HA03	10	5.39	3.71	5.23	2.57	4.03	3.48	2.37	2.3	4.09	3.09	3.626	1.04066
HA04	10	1.39	1.27	1.56	0.81	1.57	1.31	1.26	1.12	2.28	2.38	1.495	0.465859
HA05	10	8.71	9.16	10.1	9.06	9.43	9.88	8.37	9.6	10	9.84	9.415	0.549805
HA06	10	11.6	14.4	26.4	25.9	35	15.4	27	15.8	20.5	22.4	21.44	6.89756
HA07	10	14	13.6	14.3	12.2	13	13	11.5	9.94	12.7	14.4	12.864	1.31029
HA08	10	0.121	0.048	0.114	0.254	0.275	0.282	0.066	0.057	0.166	0.14	0.1523	0.0850965
HA09	10	22.8	24.9	20.6	23.4	21.8	21.1	22.5	18.3	19.7	20.7	21.58	1.81593
HA10	10	20.4	23.5	25.7	18.7	15.1	18.3	21.4	25.8	26.2	17.7	21.28	3.69372
HA11	10	17.2	18.4	14.4	22.5	24.3	15.6	12.9	21.5	13.2	24.6	18.46	4.26854
HA12	10	16.2	15.4	15.4	12.8	15.3	14.5	11.2	11.9	14.4	8.96	13.606	2.19998
HA13	10	108	117	92.9	91.2	109	86.8	99.1	107	94.1	85	99.01	10.178
*Number of measurements
