# Supplementary material for: Multi-method strategies for provenance determination of coarse-grained igneous rocks: Non-destructive, portable, and quantitative approaches
Source: PLoS One. 2025 Jun 3;20(6):e0324058. doi: 10.1371/journal.pone.0324058 (PMC12132978; doi:10.1371/journal.pone.0324058)
Supplement: S5 Table — (XLSX) [file pone.0324058.s008.xlsx]

## Sheet: S5 Table
S5 Table. Chemical composition for the sculpture's stone and the rocks corresponding to each outcrop at the sampling site. Unit for chemical composition is expressed as weight percent (wt.%) in oxide form and parts per million (ppm) in metal form.
Sample	MgO	Al2O3	SiO2	P2O5	K2O	CaO	TiO2	MnO	FeO-T*	V	Cr	Co	Ni	Zn	Rb	Sr	Y	Zr	Nb	Pb
Stone Sculpture	<LOD	12.3667	51.0007	0.451852	2.87618	3.16541	0.45846	0.0729504	4.38627	11.5794	<LOD	<LOD	<LOD	72.8764	114.179	371.256	21.1683	112.96	9.85481	22.1893
Stone Sculpture	<LOD	11.6148	55.659	0.435905	2.3327	2.47506	0.616262	0.162893	6.78896	19.8816	<LOD	<LOD	<LOD	85.2932	95.6997	280.223	28.0246	240.603	9.65792	27.2363
Stone Sculpture	<LOD	12.4768	48.0217	0.529602	3.18909	3.15892	0.637364	0.0841082	4.7302	25.8476	<LOD	<LOD	5.3875	74.2641	109.157	366.854	25.1574	239.306	9.46103	70.136
Stone Sculpture	<LOD	11.6117	50.9092	0.435905	3.0163	3.12227	0.618769	0.101065	6.05979	19.1268	<LOD	<LOD	8.017	80.4725	120.004	319.048	37.3741	241.901	10.5767	19.8952
Stone Sculpture	<LOD	12.8551	51.8784	0.231639	3.11755	3.10955	0.46545	0.0951809	5.10349	38.4985	65.6405	<LOD	<LOD	69.1513	108.253	341.146	34.8809	213.116	10.9705	22.6481
Stone Sculpture	<LOD	12.2989	43.0257	0.374018	2.77874	3.23975	0.482217	0.0816554	4.47635	24.4819	<LOD	<LOD	10.962	75.3597	109.459	401.542	27.7753	166.636	10.0517	26.5481
Stone Sculpture	<LOD	12.339	46.6699	0.215439	2.79856	3.45265	0.468635	0.0900628	5.43154	21.9661	<LOD	<LOD	<LOD	62.3586	122.414	359.282	28.8972	119.094	10.2486	16.2247
Stone Sculpture	<LOD	12.2509	49.4426	0.250635	2.39449	2.906	0.628561	0.149524	5.58287	17.7611	<LOD	<LOD	<LOD	78.9387	97.0053	355.145	21.9163	218.897	10.183	23.1834
Stone Sculpture	<LOD	12.4794	48.3222	0.358938	3.00963	2.99585	0.423187	0.0827471	4.34723	18.6596	<LOD	<LOD	<LOD	75.871	102.127	352.856	26.1547	94.7926	8.93599	17.0658
Stone Sculpture	<LOD	13.1709	50.0994	0.439821	2.97543	2.62324	0.508598	0.127605	4.4104	26.243	<LOD	<LOD	<LOD	62.6508	115.585	380.676	21.7916	132.661	9.32977	17.6776
Stone Sculpture	<LOD	11.6009	50.917	0.191434	2.79256	2.78581	0.493719	0.111797	5.99708	20.5644	<LOD	<LOD	<LOD	78.8656	97.1058	323.01	27.526	141.627	9.06725	22.6481
Stone Sculpture	<LOD	11.4096	39.7641	0.32279	2.95224	2.44151	0.502272	0.0874825	5.38443	19.2347	<LOD	<LOD	<LOD	83.7593	114.179	350.478	26.9027	155.075	10.6424	22.8775
Stone Sculpture	<LOD	12.2919	44.8907	0.129687	2.58521	3.24763	0.571094	0.074836	4.60248	14.0952	<LOD	<LOD	5.59786	68.64	101.223	365.621	23.4122	178.551	9.98607	16.4541
Stone Sculpture	<LOD	12.346	44.5078	0.299876	3.35564	2.55527	0.434689	0.0680449	3.23472	23.0084	<LOD	<LOD	<LOD	66.0836	109.66	364.741	24.4095	184.096	8.60784	30.8304
Stone Sculpture	<LOD	11.667	41.8834	0.258469	2.80232	2.40752	0.402999	0.0860363	4.13677	18.5877	<LOD	11.9222	<LOD	66.0106	103.734	358.05	26.404	129.594	9.92044	17.0658
HA01	<LOD	13.9799	61.8798	0.0979326	1.32303	4.4626	0.331494	0.0594249	2.69963	2.27098	<LOD	<LOD	5.49268	39.6432	30.9224	607.731	16.5559	130.302	9.32977	16.9129
HA01	<LOD	13.359	67.8463	<LOD	1.30657	3.31503	0.220512	0.0596659	2.50399	1.76782	<LOD	<LOD	<LOD	42.7108	28.5121	525.854	15.06	143.75	8.41095	14.3129
HA01	<LOD	13.2189	64.3884	<LOD	1.28711	3.45561	0.126282	0.0595099	2.59367	4.64302	<LOD	<LOD	<LOD	45.4133	27.4073	577.446	14.4367	157.789	9.32977	15.8423
HA01	<LOD	11.7189	50.6493	<LOD	1.3593	3.3821	0.178765	0.0658473	2.7973	<LOD	<LOD	<LOD	<LOD	47.9697	32.3284	520.308	20.4203	159.912	12.9394	19.207
HA01	<LOD	14.4444	62.5605	<LOD	1.37985	4.61714	0.0780909	0.0460553	2.14497	2.23504	<LOD	<LOD	<LOD	35.1877	32.3284	590.564	11.5695	141.391	<LOD	15.8423
HA02	<LOD	12.0485	53.3262	<LOD	3.34249	2.72835	0.376809	0.0778275	3.50062	14.7781	<LOD	<LOD	<LOD	53.4477	125.929	287.53	19.9217	158.378	11.4956	15.9952
HA02	<LOD	14.0766	64.043	<LOD	3.22197	3.4482	0.333499	0.0636498	2.76649	21.4989	<LOD	7.00392	7.38592	44.0986	109.459	328.38	15.1846	101.871	8.54221	15.7658
HA02	<LOD	12.6237	49.5436	0.0578684	3.4663	3.1077	0.612708	0.111826	4.52854	21.7145	<LOD	<LOD	<LOD	61.6282	136.073	292.636	18.9244	148.587	10.708	18.2129
HA02	<LOD	13.8893	58.7062	<LOD	2.96314	3.73846	0.394033	0.0787207	3.42019	13.4843	<LOD	<LOD	<LOD	49.6496	118.096	366.502	15.8079	125.937	9.65792	15.9188
HA02	<LOD	13.4739	61.2918	<LOD	3.25819	2.9739	0.276268	0.043234	2.23834	4.7149	<LOD	<LOD	<LOD	41.9804	100.119	300.472	11.1955	111.898	9.59229	14.6188
HA03	<LOD	15.4244	57.7	<LOD	4.81572	-0.0193049	0.0472708	0.13485	1.4783	13.017	6.55528	<LOD	<LOD	33.873	171.123	98.42	9.45026	99.0395	<LOD	17.6011
HA03	<LOD	15.9803	53.8983	<LOD	4.43556	0.143626	0.0981313	0.131547	1.61806	38.3188	59.3312	<LOD	<LOD	43.003	170.219	106.608	9.3256	91.3714	8.7391	18.2129
HA03	<LOD	13.8618	59.8069	<LOD	4.70682	-0.0239969	0.0395584	0.096386	1.32432	7.51822	<LOD	<LOD	<LOD	33.1426	170.319	97.7156	7.70502	98.5676	8.67347	17.1423
HA03	<LOD	13.0933	60.2928	<LOD	4.90755	-0.00381759	0.166304	0.139543	1.87496	22.3974	<LOD	<LOD	<LOD	39.5701	167.105	96.8352	12.8161	120.274	10.6424	21.4246
HA03	<LOD	14.5099	55.2058	<LOD	4.6831	-0.0514524	0.0560007	0.145781	1.48807	10.2497	<LOD	<LOD	<LOD	31.0975	172.428	94.6342	11.0708	111.426	8.27969	16.9894
HA04	<LOD	10.9585	54.5637	<LOD	2.87003	1.4016	0.244667	0.0628842	2.83902	8.77612	<LOD	<LOD	<LOD	50.307	126.933	164.362	11.5695	109.775	10.6424	14.3129
HA04	<LOD	11.6932	53.6731	<LOD	3.69389	1.92876	0.27382	0.0496423	2.42428	10.9685	<LOD	<LOD	<LOD	36.8676	138.382	206.709	13.4394	142.688	11.1674	13.9306
HA04	<LOD	13.6723	60.1463	<LOD	3.11028	3.07414	0.173309	0.0339618	1.6774	11.7951	<LOD	<LOD	<LOD	26.642	97.3066	277.581	8.7023	82.2877	9.85481	14.16
HA04	<LOD	12.772	58.3611	<LOD	4.91007	1.50079	0.186492	0.0311688	1.71987	12.2982	<LOD	<LOD	<LOD	26.2038	174.336	177.92	8.32832	81.462	9.00162	16.2247
HA04	<LOD	12.2749	47.8545	<LOD	3.17568	2.62286	0.193039	0.0425818	2.02543	3.9961	<LOD	<LOD	<LOD	38.4745	120.305	283.04	17.0545	120.746	10.0517	13.0894
HA05	<LOD	12.0849	50.6691	<LOD	3.3717	2.01058	0.320006	0.0331536	2.57098	13.4483	<LOD	<LOD	<LOD	33.6539	123.619	235.146	25.4067	176.546	11.4956	13.4717
HA05	<LOD	13.0953	53.4418	<LOD	2.90503	2.63803	0.293492	0.031906	2.00974	15.2094	<LOD	<LOD	<LOD	28.9063	105.642	327.236	21.9163	131.835	10.5111	14.007
HA05	<LOD	13.3549	56.6128	<LOD	3.92078	2.45866	0.201976	0.0325298	1.8951	13.8077	<LOD	<LOD	<LOD	33.873	142.5	248.176	16.8052	139.267	8.0828	14.7717
HA05	<LOD	12.5944	58.0172	<LOD	3.55256	1.72802	0.293404	0.0406962	2.31131	12.0107	<LOD	<LOD	<LOD	32.7774	123.017	206.885	23.5368	160.384	8.7391	14.0835
HA05	<LOD	12.3162	56.1621	<LOD	2.82429	2.1348	0.363184	0.0401858	2.66725	12.3342	<LOD	5.54268	<LOD	35.3338	100.621	225.99	24.9081	216.892	9.98607	14.9247
HA06	<LOD	13.4856	50.7172	<LOD	3.17301	3.54161	0.213596	0.0271281	2.08504	14.4906	<LOD	<LOD	<LOD	36.2103	81.4387	357.346	28.5232	184.686	11.5612	14.4658
HA06	<LOD	13.5118	48.4923	<LOD	2.55046	3.96268	0.303269	0.0344438	2.97006	19.019	<LOD	8.18004	<LOD	37.3789	67.0772	392.121	26.2794	171.591	12.0862	11.9423
HA06	<LOD	13.6261	50.3493	<LOD	2.89937	3.82732	0.341433	0.0401574	3.23115	12.3342	<LOD	16.306	<LOD	42.0535	73.806	352.327	36.2522	233.761	11.0361	13.9306
HA06	<LOD	13.2438	47.5919	<LOD	2.44649	3.77406	0.239166	0.0389807	2.81756	14.5265	<LOD	6.7188	<LOD	34.2382	53.3183	457.887	29.3959	164.749	9.59229	13.5482
HA06	<LOD	13.0773	49.1529	<LOD	2.82759	3.88857	0.243782	0.0357623	2.95752	14.1312	<LOD	<LOD	<LOD	30.148	63.8634	427.161	37.2494	161.917	11.6268	14.6188
HA07	<LOD	12.4447	52.7583	<LOD	3.18129	2.47704	0.402129	0.05425	3.79573	15.9282	<LOD	<LOD	<LOD	47.2393	116.69	369.847	44.729	217.599	12.3487	14.6953
HA07	<LOD	13.4707	57.8753	<LOD	2.94937	3.0475	0.367372	0.0669957	4.56859	12.5498	<LOD	25.6793	<LOD	50.8183	113.677	401.366	15.9326	262.664	9.46103	16.6835
HA07	<LOD	11.9974	49.8586	<LOD	3.06326	2.32483	0.381676	0.0536829	3.80844	5.82904	<LOD	<LOD	<LOD	47.2393	108.053	353.56	32.3877	221.02	12.0206	15.6129
HA07	<LOD	12.1022	48.8597	<LOD	2.86763	2.64967	0.383519	0.0593398	4.24343	9.17146	<LOD	22.1509	<LOD	53.0095	105.14	366.238	15.5586	208.162	11.3643	16.9894
HA07	<LOD	12.4307	56.877	<LOD	3.2524	1.89518	0.362889	0.062388	4.47888	14.4906	<LOD	18.5869	<LOD	45.9976	134.365	347.573	14.4367	262.9	10.183	14.7717
HA08	<LOD	12.3756	43.8281	0.106242	<LOD	5.90629	0.424721	0.0476149	3.0029	4.60708	<LOD	<LOD	<LOD	27.0072	<LOD	823.605	37.2494	194.005	13.9239	<LOD
HA08	<LOD	12.3888	45.5707	0.210767	<LOD	6.26613	0.569708	0.057043	3.48106	<LOD	<LOD	26.107	<LOD	29.1984	<LOD	747.187	42.1112	202.145	13.2676	<LOD
HA08	<LOD	14.1495	54.4568	0.292574	<LOD	4.77719	0.295468	0.0360601	2.14216	<LOD	<LOD	5.25756	<LOD	24.9621	25.0975	796.841	32.263	223.026	10.0517	<LOD
HA08	<LOD	12.466	46.6792	0.195239	<LOD	4.95881	0.470228	0.0415043	2.5511	<LOD	<LOD	15.7357	<LOD	26.7151	26.2022	768.757	36.7508	216.538	12.7425	<LOD
HA08	<LOD	13.0166	48.6062	0.2247	<LOD	5.42431	0.424293	0.0412066	2.81901	<LOD	<LOD	9.7482	<LOD	26.496	26.0013	780.026	38.9947	228.217	11.4299	<LOD
HA09	<LOD	12.3788	50.7268	<LOD	3.04782	3.77598	0.327586	0.0823785	4.89123	11.2919	<LOD	23.8616	<LOD	52.3521	100.219	377.947	32.0137	206.982	13.9895	16.607
HA09	<LOD	11.4411	47.5375	<LOD	2.69872	3.38936	0.417097	0.0706394	4.16481	8.27296	<LOD	<LOD	<LOD	43.9525	80.2335	378.563	28.0246	230.812	12.2175	13.8541
HA09	<LOD	13.1927	54.6521	0.0752146	2.45661	4.15833	0.406568	0.0672226	3.94845	19.3784	<LOD	11.9579	<LOD	41.6152	69.7888	428.922	28.5232	215.476	9.72355	16.3776
HA09	<LOD	12.829	56.6744	0.0947991	2.75235	3.8035	0.606131	0.090077	4.78365	17.5455	<LOD	<LOD	<LOD	51.1104	83.2464	367.558	31.7644	240.603	10.8393	17.5246
HA09	<LOD	13.1433	51.306	0.0775088	2.4965	4.09854	0.466129	0.0729645	4.55354	6.47596	<LOD	<LOD	<LOD	41.104	68.5836	427.249	27.7753	222.436	10.6424	13.3953
HA10	<LOD	13.5725	53.4687	0.130499	2.07629	4.61629	0.445543	0.0860647	5.15162	15.0656	<LOD	20.7253	<LOD	48.1158	57.2351	524.357	19.0491	94.7926	9.65792	15.2305
HA10	<LOD	13.4303	50.88	0.139256	1.88308	4.8651	0.320154	0.0835978	4.53106	9.49492	<LOD	24.4675	<LOD	39.424	49.3011	545.927	23.0382	150.474	8.27969	15.3835
HA10	<LOD	14.189	53.7625	0.129799	2.05255	5.24795	0.441237	0.0964286	4.72016	9.49492	<LOD	30.0274	<LOD	46.1437	57.6368	545.663	23.1629	138.795	10.708	16.2247
HA10	<LOD	14.5133	54.1871	0.220951	2.24899	5.19528	0.43957	0.0950533	5.31013	15.4969	<LOD	40.3986	<LOD	46.8741	60.5492	537.475	26.1547	150.238	9.19851	14.2364
HA10	2.81565	13.9433	50.1643	0.216447	2.03678	4.94968	0.529007	0.154798	6.19211	11.5076	<LOD	30.3838	<LOD	62.5777	58.3398	523.389	28.1493	177.136	9.92044	15.7658
HA11	<LOD	11.8984	46.206	0.0801107	2.43804	2.98541	0.451913	0.0378323	4.38057	8.88394	<LOD	<LOD	<LOD	35.626	76.3167	411.666	24.6588	178.551	9.92044	12.707
HA11	<LOD	12.3527	48.3345	<LOD	2.60847	3.4902	0.400138	0.0328275	3.00409	6.61972	<LOD	<LOD	<LOD	30.9514	67.4789	445.914	21.7916	173.715	11.955	12.3247
HA11	<LOD	13.859	55.6342	<LOD	2.55419	4.01087	0.20376	0.0313247	2.53132	4.42738	<LOD	7.71672	<LOD	39.2049	60.0471	474.879	20.2957	126.762	9.3954	15.9188
HA11	<LOD	13.4322	47.7215	0.0550426	2.53063	3.62129	0.336212	0.0331962	3.40463	10.034	<LOD	<LOD	<LOD	33.7269	67.8806	478.841	14.8106	153.424	10.3799	11.6364
HA11	<LOD	12.5886	47.6486	<LOD	2.48715	3.3958	0.420842	0.0317784	3.4783	8.91988	<LOD	<LOD	<LOD	34.0921	66.1733	460.793	17.9271	207.454	10.3142	12.0953
HA12	<LOD	12.2164	56.5864	<LOD	3.94395	1.89557	0.257422	0.0602188	3.32639	17.6892	<LOD	9.67692	<LOD	31.5357	141.797	278.814	19.797	284.842	10.1173	14.3894
HA12	<LOD	12.3949	60.1678	<LOD	4.03644	1.42684	0.187701	0.050422	3.05049	12.5498	<LOD	<LOD	<LOD	31.6818	136.575	296.686	19.2984	177.254	9.78918	14.5423
HA12	<LOD	11.943	54.6768	<LOD	3.39676	2.74386	0.215262	0.0345289	2.10235	7.9495	<LOD	<LOD	<LOD	27.3724	125.728	329.701	21.4176	149.059	10.7736	12.9364
HA12	<LOD	11.8514	56.7777	<LOD	3.91701	1.29201	0.185047	0.0447935	2.93476	11.3638	<LOD	<LOD	<LOD	27.4455	138.382	243.334	15.4339	145.756	9.52666	13.3188
HA12	<LOD	12.5072	55.5727	<LOD	3.44107	4.37264	0.56726	0.0614806	2.92754	18.2283	<LOD	11.2807	<LOD	29.2715	133.06	291.492	70.9076	188.815	13.0707	14.0835
HA13	<LOD	14.9465	41.4417	0.456524	1.36365	8.24886	1.59103	0.112095	7.69798	37.6359	<LOD	<LOD	<LOD	62.8699	33.9353	727.906	23.9108	74.0299	9.52666	16.3011
HA13	3.47501	15.8605	44.2538	<LOD	1.42277	9.00731	1.35951	0.120928	6.88007	24.5538	<LOD	<LOD	<LOD	59.0718	38.4546	750.884	18.0518	60.4633	8.67347	16.7599
HA13	<LOD	15.191	41.6792	0.745087	1.37129	9.63751	0.771925	0.115554	7.01922	25.4523	<LOD	<LOD	<LOD	54.2512	34.1362	727.554	27.526	62.4688	9.32977	15.9952
HA13	<LOD	16.7177	44.7106	<LOD	1.30955	9.17969	0.959736	0.0671375	5.53136	21.5348	<LOD	15.2011	<LOD	62.5047	37.6512	787.333	16.8052	61.9969	10.0517	16.4541
HA13	<LOD	13.9909	38.6865	<LOD	1.36882	8.17877	0.709577	0.100923	5.83507	21.4989	<LOD	<LOD	<LOD	58.9257	38.8564	679.924	18.4258	61.643	10.6424	14.5423
*Total iron content as FeO
